# Supplementary material for: Physician-Friendly Machine Learning: A Case Study with Cardiovascular Disease Risk Prediction
Source: J Clin Med. 2019 Jul 18;8(7):1050. doi: 10.3390/jcm8071050 (PMC6678298; doi:10.3390/jcm8071050)
Supplement: Supplementary file 1 [file jcm-08-01050-s001.zip]

Archive with 4 entries (3 files):
- jcm-540468-Supplementary/
- jcm-540468-Supplementary/Table S1.pdf
- jcm-540468-Supplementary/Table S2.pdf
- jcm-540468-Supplementary/Table S3.pdf
